# Supplementary material for: The Psychological Impact of Coronavirus Disease 2019 on Patients Attending a Tertiary Healthcare Facility in Pakistan: A Cross-Sectional Study
Source: Healthcare (Basel). 2022 Jun 5;10(6):1049. doi: 10.3390/healthcare10061049 (PMC9223015; doi:10.3390/healthcare10061049)
Supplement: Supplementary file 1 [file healthcare-10-01049-s001.zip]

Archive with 1 entries (1 files):
- healthcare-1726210-supplementary.pdf
